# Supplementary material for: Cultural stigma, psychological distress and help-seeking: Moderating role of self-esteem and self-stigma in Lebanon
Source: PLoS One. 2025 Sep 25;20(9):e0315063. doi: 10.1371/journal.pone.0315063 (PMC12463265; doi:10.1371/journal.pone.0315063)
Supplement: S1 Data — (XLSX) [file pone.0315063.s001.xlsx]

## Sheet: SPSS - STIGMA - V1.0
Age	Gender	Governorate	Education	Whattypeofmentalillnesseshaveyoubeendiagnosedwith	SS1	SS2	SS3	SS4	SS5	SS6	SS7	SS8	SS9	SS10	SS11	SS12	SS13	SS14	SS15	SS16	SS17	SS18	SS19	SS20	SS21	SS22	SS23	SS24	SS25	SS26	SS27	SS28	SES1	SES2	SES3	SES4	SES5	SES6	SES7	SES8	SES9	SES10	ASH1	ASH2	ASH3	ASH4	ASH5	ASH6	ASH7
1	0	2	0	Anxiety Disorders (Generalized Anxiety Disorder, Panic Disorder, Social Anxiety Disorder, Separation Anxiety Disorder, Phobias...)	2	2	5	4	4	4	4	1	1	5	4	3	5	5	1	5	3	5	3	2	2	2	4	4	3	3	2	2	4	2	4	4	2	3	3	3	2	3	3	0	3	1	2	3	2
2	1	2	1	Neuro-Developmental Disorder (Autism Spectrum Disorder, Dyslexia, Attention Deficit Hyperactivity Disorder ADHD...)	1	1	1	2	3	3	4	1	1	1	5	1	2	3	2	1	1	1	1	1	1	1	1	1	1	1	1	2	4	3	4	4	2	1	3	2	2	4	2	2	2	2	2	2	2
2	0	2	1	Non-Substance Related Disorder (Gambling, Video Game Addiction, Pornography Addiction...)	1	3	3	4	4	2	3	1	2	2	2	3	2	3	2	2	2	3	2	2	2	3	2	2	3	2	3	2	3	3	4	4	2	2	3	3	1	3	2	1	1	2	1	2	2
2	0	4	1	Sleep-Wake Disorders (Insomnia, Sleep Apnea, Night Terrors...)	5	1	5	5	5	5	2	1	1	3	5	5	5	1	1	5	5	5	1	4	5	3	5	3	5	5	3	5	2	4	4	2	4	4	4	4	4	1	0	3	3	1	2	3	2
2	0	2	2	ADHD and insomnia	1	1	3	2	1	5	1	1	1	4	4	1	5	5	1	3	2	1	4	1	1	3	4	5	2	5	2	2	2	4	4	4	4	4	2	4	3	2	0	3	0	3	0	2	1
2	1	2	1	Anxiety Disorders (Generalized Anxiety Disorder, Panic Disorder, Social Anxiety Disorder, Separation Anxiety Disorder, Phobias...)	3	3	4	3	2	4	2	3	3	4	2	3	5	2	1	5	4	3	3	2	3	3	4	3	4	3	2	3	3	4	4	3	2	3	3	4	2	3	3	0	3	3	2	3	1
2	0	1	1	Neuro-Developmental Disorder (Autism Spectrum Disorder, Dyslexia, Attention Deficit Hyperactivity Disorder ADHD...)	4	1	3	5	1	5	2	1	4	3	5	2	5	1	1	1	2	2	4	1	1	1	3	5	4	5	2	1	4	4	4	4	4	4	4	4	2	3	0	0	0	1	0	0	0
2	1	2	1	Anxiety Disorders (Generalized Anxiety Disorder, Panic Disorder, Social Anxiety Disorder, Separation Anxiety Disorder, Phobias...)	3	4	3	4	3	3	5	1	1	3	4	3	4	4	3	4	4	3	5	2	2	4	3	4	3	4	4	4	3	3	2	4	3	4	3	4	1	2	1	2	1	2	2	2	2
2	0	2	1	Personality Disorders (Paranoid, Antisocial, Narcissistic, Borderline Personality Disorder BPD,	1	1	3	1	2	5	3	1	2	3	1	2	2	2	2	3	1	3	3	3	3	2	4	2	2	3	2	3	4	1	4	4	1	1	4	1	1	4	0	1	0	1	2	2	1
2	0	2	1	Anxiety Disorders (Generalized Anxiety Disorder, Panic Disorder, Social Anxiety Disorder, Separation Anxiety Disorder, Phobias...)	2	2	3	4	1	5	4	1	1	3	4	2	4	4	1	3	3	3	2	2	3	3	4	5	4	3	2	1	4	2	3	4	2	1	4	2	1	4	1	1	0	2	2	1	1
2	1	2	1	Anxiety Disorders (Generalized Anxiety Disorder, Panic Disorder, Social Anxiety Disorder, Separation Anxiety Disorder, Phobias...)	2	1	3	4	3	5	4	1	1	4	4	2	4	3	3	3	2	1	4	2	1	1	1	3	2	3	1	1	4	1	4	3	1	1	4	1	1	4	1	1	1	2	1	2	3
2	1	2	0	Borderline Personality Disorder and Bipolar Disorder (Mood)	1	3	5	3	2	4	4	1	1	4	4	4	3	1	3	3	2	2	3	1	1	1	4	3	3	2	2	2	2	2	4	4	2	1	3	3	1	3	2	0	3	1	3	3	2
2	0	1	1	Obsessive-Compulsive Disorder OCD	2	1	3	3	3	4	4	1	2	4	5	2	5	4	2	2	2	2	4	1	1	1	3	3	3	3	2	2	1	4	2	3	3	3	2	4	4	1	1	1	1	3	1	3	2
2	1	3	0	Anxiety Disorders (Generalized Anxiety Disorder, Panic Disorder, Social Anxiety Disorder, Separation Anxiety Disorder, Phobias...)	2	3	5	4	1	3	2	1	1	4	5	3	5	4	2	1	3	3	2	1	3	3	2	5	5	5	2	3	2	4	2	3	4	3	3	2	3	2	2	0	2	1	3	3	2
2	1	2	1	Anxiety Disorders (Generalized Anxiety Disorder, Panic Disorder, Social Anxiety Disorder, Separation Anxiety Disorder, Phobias...)	1	2	4	5	3	5	3	1	3	5	5	4	3	4	5	1	3	1	3	1	3	3	5	5	2	1	2	3	3	1	4	3	2	3	4	2	1	3	0	3	2	3	0	3	1
2	1	2	1	Anxiety Disorders (Generalized Anxiety Disorder, Panic Disorder, Social Anxiety Disorder, Separation Anxiety Disorder, Phobias...)	5	5	4	2	1	4	4	1	1	3	4	2	3	1	2	1	3	4	4	2	1	3	2	3	3	4	2	2	2	4	2	2	3	3	2	4	4	2	1	2	2	1	3	3	3
2	1	2	1	General anxiety disorder, depression, anorexia, ADHD, insomnia,	4	5	5	3	4	2	4	1	1	5	5	4	5	1	2	4	3	3	2	1	4	4	4	2	4	4	5	5	1	4	3	2	2	4	3	3	3	1	0	1	3	2	3	3	2
2	0	2	1	Anxiety disorders and Neruo-developmental disorders	4	2	4	2	2	4	1	3	3	4	4	4	5	2	2	4	2	5	2	3	4	2	1	1	3	2	2	4	1	4	4	3	4	4	4	4	4	2	2	1	2	1	2	2	2
2	1	2	1	Mood Disorders (Bipolar Disorder, Major Depressive Disorder, Seasonal Depression, PostPartum Depression...)	1	5	5	1	1	3	5	1	1	5	5	5	5	5	3	5	5	5	2	3	5	3	5	5	5	5	1	5	1	4	4	2	4	4	3	4	4	1	2	1	2	2	2	3	3
2	0	2	2	Obsessive-Compulsive Disorder OCD	1	3	4	3	1	4	3	1	1	4	4	1	2	4	3	1	3	2	4	1	3	1	4	4	2	1	2	1	4	1	4	4	1	2	3	2	1	4	0	0	1	0	1	1	2
2	1	2	1	Anxiety Disorders (Generalized Anxiety Disorder, Panic Disorder, Social Anxiety Disorder, Separation Anxiety Disorder, Phobias...);Mood Disorders (Bipolar Disorder, Major Depressive Disorder, Seasonal Depression, PostPartum Depression...)	5	4	5	5	3	2	3	1	3	5	4	3	4	1	3	4	3	4	2	3	3	2	5	5	3	3	3	3	2	4	2	2	4	4	2	4	4	2	1	1	3	1	3	3	3
2	1	2	1	Anxiety Disorders (Generalized Anxiety Disorder, Panic Disorder, Social Anxiety Disorder, Separation Anxiety Disorder, Phobias...)	2	2	4	1	1	2	3	1	3	4	4	3	5	3	3	3	3	2	3	2	3	3	3	3	2	5	2	2	2	3	3	3	2	3	3	3	2	3	2	0	2	1	3	3	3
1	1	2	1	Mood Disorders (Bipolar Disorder, Major Depressive Disorder, Seasonal Depression, PostPartum Depression...)	1	1	3	3	2	2	4	2	2	3	3	3	4	2	2	2	2	2	3	2	2	2	3	3	3	3	3	3	2	3	3	3	2	3	3	3	2	3	2	0	2	1	2	2	2
2	0	1	1	Neuro-Developmental Disorder (Autism Spectrum Disorder, Dyslexia, Attention Deficit Hyperactivity Disorder ADHD...)	4	3	5	5	1	3	5	1	1	5	3	1	1	5	1	1	1	2	4	1	1	3	5	5	1	1	1	1	3	4	4	3	2	4	4	4	2	2	0	0	3	1	3	3	3
2	1	2	1	Obsessive-Compulsive Disorder OCD	3	4	5	2	3	3	1	1	4	5	5	4	5	3	1	5	5	5	1	5	4	5	5	2	5	5	4	5	1	4	2	4	3	4	3	4	2	2	0	1	2	2	1	1	1
2	1	2	1	Obsessive-Compulsive Disorder OCD	3	4	5	2	3	3	1	1	4	5	5	4	5	3	1	5	5	5	1	5	4	5	5	2	5	5	4	5	1	4	2	4	3	4	3	4	2	2	0	1	2	2	1	1	1
2	1	2	1	Obsessive-Compulsive Disorder OCD	3	4	5	2	3	3	1	1	4	5	5	4	5	3	1	5	5	5	1	5	4	5	5	2	5	5	4	5	1	4	2	4	3	4	3	4	2	2	0	1	2	2	1	1	1
2	1	2	1	Obsessive-Compulsive Disorder OCD	3	4	5	2	3	3	1	1	4	5	5	4	5	3	1	5	5	5	1	5	4	5	5	2	5	5	4	5	1	4	2	4	3	4	3	4	2	2	0	1	2	2	1	1	1
2	1	2	1	Obsessive-Compulsive Disorder OCD	3	4	5	2	3	3	1	1	4	5	5	4	5	3	1	5	5	5	1	5	4	5	5	2	5	5	4	5	1	4	2	4	3	4	3	4	2	2	0	1	2	2	1	1	1
2	1	2	1	Obsessive-Compulsive Disorder OCD	3	4	5	2	3	3	1	1	4	5	5	4	5	3	1	5	5	5	1	5	4	5	5	2	5	5	4	5	1	4	2	4	3	4	3	4	2	2	0	1	2	2	1	1	1
2	1	2	1	Anxiety Disorders (Generalized Anxiety Disorder, Panic Disorder, Social Anxiety Disorder, Separation Anxiety Disorder, Phobias...)	5	5	5	1	5	5	1	3	5	5	5	5	5	1	1	5	5	5	1	5	5	5	1	1	5	5	5	5	1	4	1	4	4	4	1	4	4	1	0	3	3	1	2	1	2
2	1	2	1	Anxiety Disorders (Generalized Anxiety Disorder, Panic Disorder, Social Anxiety Disorder, Separation Anxiety Disorder, Phobias...)	5	5	5	1	5	5	1	3	5	5	5	5	5	1	1	5	5	5	1	5	5	5	1	1	5	5	5	5	1	4	1	4	4	4	1	4	4	1	0	3	3	1	2	1	2
2	1	2	1	Anxiety Disorders (Generalized Anxiety Disorder, Panic Disorder, Social Anxiety Disorder, Separation Anxiety Disorder, Phobias...)	5	5	5	1	5	5	1	3	5	5	5	5	5	1	1	5	5	5	1	5	5	5	1	1	5	5	5	5	1	4	1	4	4	4	1	4	4	1	0	3	3	1	2	1	2
2	1	2	1	Anxiety Disorders (Generalized Anxiety Disorder, Panic Disorder, Social Anxiety Disorder, Separation Anxiety Disorder, Phobias...)	5	5	5	1	5	5	1	3	5	5	5	5	5	1	1	5	5	5	1	5	5	5	1	1	5	5	5	5	1	4	1	4	4	4	1	4	4	1	0	3	3	1	2	1	2
2	1	2	1	Anxiety Disorders (Generalized Anxiety Disorder, Panic Disorder, Social Anxiety Disorder, Separation Anxiety Disorder, Phobias...)	5	5	5	1	5	5	1	3	5	5	5	5	5	1	1	5	5	5	1	5	5	5	1	1	5	5	5	5	1	4	1	4	4	4	1	4	4	1	0	3	3	1	2	1	2
2	1	2	1	Anxiety Disorders (Generalized Anxiety Disorder, Panic Disorder, Social Anxiety Disorder, Separation Anxiety Disorder, Phobias...)	5	5	5	1	5	5	1	3	5	5	5	5	5	1	1	5	5	5	1	5	5	5	1	1	5	5	5	5	1	4	1	4	4	4	1	4	4	1	0	3	3	1	2	1	2
2	1	2	1	Anxiety Disorders (Generalized Anxiety Disorder, Panic Disorder, Social Anxiety Disorder, Separation Anxiety Disorder, Phobias...)	5	5	5	1	5	5	1	3	5	5	5	5	5	1	1	5	5	5	1	5	5	5	1	1	5	5	5	5	1	4	1	4	4	4	1	4	4	1	0	3	3	1	2	1	2
2	1	2	1	Anxiety Disorders (Generalized Anxiety Disorder, Panic Disorder, Social Anxiety Disorder, Separation Anxiety Disorder, Phobias...)	5	5	5	1	5	5	1	3	5	5	5	5	5	1	1	5	5	5	1	5	5	5	1	1	5	5	5	5	1	4	1	4	4	4	1	4	4	1	0	3	3	1	2	1	2
2	1	2	1	Anxiety Disorders (Generalized Anxiety Disorder, Panic Disorder, Social Anxiety Disorder, Separation Anxiety Disorder, Phobias...)	5	5	5	1	5	5	1	3	5	5	5	5	5	1	1	5	5	5	1	5	5	5	1	1	5	5	5	5	1	4	1	4	4	4	1	4	4	1	0	3	3	1	2	1	2
2	1	2	1	Anxiety Disorders (Generalized Anxiety Disorder, Panic Disorder, Social Anxiety Disorder, Separation Anxiety Disorder, Phobias...)	5	5	5	1	5	5	1	3	5	5	5	5	5	1	1	5	5	5	1	5	5	5	1	1	5	5	5	5	1	4	1	4	4	4	1	4	4	1	0	3	3	1	2	1	2
2	1	2	1	Anxiety Disorders (Generalized Anxiety Disorder, Panic Disorder, Social Anxiety Disorder, Separation Anxiety Disorder, Phobias...)	5	5	5	1	5	5	1	3	5	5	5	5	5	1	1	5	5	5	1	5	5	5	1	1	5	5	5	5	1	4	1	4	4	4	1	4	4	1	0	3	3	1	2	1	2
2	1	2	1	Anxiety Disorders (Generalized Anxiety Disorder, Panic Disorder, Social Anxiety Disorder, Separation Anxiety Disorder, Phobias...)	5	5	5	1	5	5	1	3	5	5	5	5	5	1	1	5	5	5	1	5	5	5	1	1	5	5	5	5	1	4	1	4	4	4	1	4	4	1	0	3	3	1	2	1	2
2	1	2	1	Anxiety Disorders (Generalized Anxiety Disorder, Panic Disorder, Social Anxiety Disorder, Separation Anxiety Disorder, Phobias...)	5	5	5	1	5	5	1	3	5	5	5	5	5	1	1	5	5	5	1	5	5	5	1	1	5	5	5	5	1	4	1	4	4	4	1	4	4	1	0	3	3	1	2	1	2
2	1	2	1	Anxiety Disorders (Generalized Anxiety Disorder, Panic Disorder, Social Anxiety Disorder, Separation Anxiety Disorder, Phobias...)	5	5	5	1	5	5	1	3	5	5	5	5	5	1	1	5	5	5	1	5	5	5	1	1	5	5	5	5	1	4	1	4	4	4	1	4	4	1	0	3	3	1	2	1	2
2	1	2	1	Anxiety Disorders (Generalized Anxiety Disorder, Panic Disorder, Social Anxiety Disorder, Separation Anxiety Disorder, Phobias...)	5	5	5	1	5	5	1	3	5	5	5	5	5	1	1	5	5	5	1	5	5	5	1	1	5	5	5	5	1	4	1	4	4	4	1	4	4	1	0	3	3	1	2	1	2
2	1	2	1	Anxiety Disorders (Generalized Anxiety Disorder, Panic Disorder, Social Anxiety Disorder, Separation Anxiety Disorder, Phobias...)	5	5	5	1	5	5	1	3	5	5	5	5	5	1	1	5	5	5	1	5	5	5	1	1	5	5	5	5	1	4	1	4	4	4	1	4	4	1	0	3	3	1	2	1	2
2	1	2	1	Anxiety Disorders (Generalized Anxiety Disorder, Panic Disorder, Social Anxiety Disorder, Separation Anxiety Disorder, Phobias...)	5	5	5	1	5	5	1	3	5	5	5	5	5	1	1	5	5	5	1	5	5	5	1	1	5	5	5	5	1	4	1	4	4	4	1	4	4	1	0	3	3	1	2	1	2
2	0	2	1	Personality Disorders (Paranoid, Antisocial, Narcissistic, Borderline Personality Disorder BPD,	5	5	5	1	5	5	2	3	4	4	5	5	5	1	1	5	5	5	1	5	5	5	1	1	4	4	5	5	1	4	2	1	3	4	2	3	3	3	0	2	0	3	1	1	1
2	0	2	1	Personality Disorders (Paranoid, Antisocial, Narcissistic, Borderline Personality Disorder BPD,	5	5	5	1	5	5	2	3	4	4	5	5	5	1	1	5	5	5	1	5	5	5	1	1	4	4	5	5	1	4	2	1	3	4	2	3	3	3	0	2	0	3	1	1	1
2	0	2	1	Personality Disorders (Paranoid, Antisocial, Narcissistic, Borderline Personality Disorder BPD,	5	5	5	1	5	5	2	3	4	4	5	5	5	1	1	5	5	5	1	5	5	5	1	1	4	4	5	5	1	4	2	1	3	4	2	3	3	3	0	2	0	3	1	1	1
2	0	2	1	Personality Disorders (Paranoid, Antisocial, Narcissistic, Borderline Personality Disorder BPD,	5	5	5	1	5	5	2	3	4	4	5	5	5	1	1	5	5	5	1	5	5	5	1	1	4	4	5	5	1	4	2	1	3	4	2	3	3	3	0	2	0	3	1	1	1
2	0	2	1	Personality Disorders (Paranoid, Antisocial, Narcissistic, Borderline Personality Disorder BPD,	5	5	5	1	5	5	2	3	4	4	5	5	5	1	1	5	5	5	1	5	5	5	1	1	4	4	5	5	1	4	2	1	3	4	2	3	3	3	0	2	0	3	1	1	1
2	0	2	1	Personality Disorders (Paranoid, Antisocial, Narcissistic, Borderline Personality Disorder BPD,	5	5	5	1	5	5	2	3	4	4	5	5	5	1	1	5	5	5	1	5	5	5	1	1	4	4	5	5	1	4	2	1	3	4	2	3	3	3	0	2	0	3	1	1	1
2	0	2	1	Personality Disorders (Paranoid, Antisocial, Narcissistic, Borderline Personality Disorder BPD,	5	5	5	1	5	5	2	3	4	4	5	5	5	1	1	5	5	5	1	5	5	5	1	1	4	4	5	5	1	4	2	1	3	4	2	3	3	3	0	2	0	3	1	1	1
2	0	2	1	Personality Disorders (Paranoid, Antisocial, Narcissistic, Borderline Personality Disorder BPD,	5	5	5	1	5	5	2	3	4	4	5	5	5	1	1	5	5	5	1	5	5	5	1	1	4	4	5	5	1	4	2	1	3	4	2	3	3	3	0	2	0	3	1	1	1
2	0	2	1	Personality Disorders (Paranoid, Antisocial, Narcissistic, Borderline Personality Disorder BPD,	5	5	5	1	5	5	2	3	4	4	5	5	5	1	1	5	5	5	1	5	5	5	1	1	4	4	5	5	1	4	2	1	3	4	2	3	3	3	0	2	0	3	1	1	1
2	0	2	1	Personality Disorders (Paranoid, Antisocial, Narcissistic, Borderline Personality Disorder BPD,	5	5	5	1	5	5	2	3	4	4	5	5	5	1	1	5	5	5	1	5	5	5	1	1	4	4	5	5	1	4	2	1	3	4	2	3	3	3	0	2	0	3	1	1	1
2	0	2	1	Personality Disorders (Paranoid, Antisocial, Narcissistic, Borderline Personality Disorder BPD,	5	5	5	1	5	5	2	3	4	4	5	5	5	1	1	5	5	5	1	5	5	5	1	1	4	4	5	5	1	4	2	1	3	4	2	3	3	3	0	2	0	3	1	1	1
2	0	2	1	Personality Disorders (Paranoid, Antisocial, Narcissistic, Borderline Personality Disorder BPD,	5	5	5	1	5	5	2	3	4	4	5	5	5	1	1	5	5	5	1	5	5	5	1	1	4	4	5	5	1	4	2	1	3	4	2	3	3	3	0	2	0	3	1	1	1
2	0	2	1	Personality Disorders (Paranoid, Antisocial, Narcissistic, Borderline Personality Disorder BPD,	5	5	5	1	5	5	2	3	4	4	5	5	5	1	1	5	5	5	1	5	5	5	1	1	4	4	5	5	1	4	2	1	3	4	2	3	3	3	0	2	0	3	1	1	1
2	0	2	1	Personality Disorders (Paranoid, Antisocial, Narcissistic, Borderline Personality Disorder BPD,	5	5	5	1	5	5	2	3	4	4	5	5	5	1	1	5	5	5	1	5	5	5	1	1	4	4	5	5	1	4	2	1	3	4	2	3	3	3	0	2	0	3	1	1	1
2	0	2	1	Personality Disorders (Paranoid, Antisocial, Narcissistic, Borderline Personality Disorder BPD,;Neuro-Cognitive Disorders (Dementia, Amnesia...)	3	3	3	3	3	3	3	3	3	3	3	3	3	3	3	3	3	3	3	3	3	3	3	3	3	3	3	3	3	3	3	3	3	3	3	3	3	2	2	2	2	2	2	2	2
2	1	2	1	Anxiety Disorders (Generalized Anxiety Disorder, Panic Disorder, Social Anxiety Disorder, Separation Anxiety Disorder, Phobias...);Mood Disorders (Bipolar Disorder, Major Depressive Disorder, Seasonal Depression, PostPartum Depression...)	5	5	4	1	5	5	1	3	5	3	5	5	5	1	1	5	5	5	1	4	4	4	1	1	5	5	5	5	2	3	3	2	4	4	2	4	3	1	0	3	0	3	0	1	1
2	1	2	1	Anxiety Disorders (Generalized Anxiety Disorder, Panic Disorder, Social Anxiety Disorder, Separation Anxiety Disorder, Phobias...);Mood Disorders (Bipolar Disorder, Major Depressive Disorder, Seasonal Depression, PostPartum Depression...)	5	5	4	1	5	5	1	3	5	3	5	5	5	1	1	5	5	5	1	4	4	4	1	1	5	5	5	5	2	3	3	2	4	4	2	4	3	1	0	3	0	3	0	1	1
2	1	2	1	Anxiety Disorders (Generalized Anxiety Disorder, Panic Disorder, Social Anxiety Disorder, Separation Anxiety Disorder, Phobias...);Mood Disorders (Bipolar Disorder, Major Depressive Disorder, Seasonal Depression, PostPartum Depression...)	5	5	4	1	5	5	1	3	5	3	5	5	5	1	1	5	5	5	1	4	4	4	1	1	5	5	5	5	2	3	3	2	4	4	2	4	3	1	0	3	0	3	0	1	1
2	1	2	1	Anxiety Disorders (Generalized Anxiety Disorder, Panic Disorder, Social Anxiety Disorder, Separation Anxiety Disorder, Phobias...);Mood Disorders (Bipolar Disorder, Major Depressive Disorder, Seasonal Depression, PostPartum Depression...)	5	5	4	1	5	5	1	3	5	3	5	5	5	1	1	5	5	5	1	4	4	4	1	1	5	5	5	5	2	3	3	2	4	4	2	4	3	1	0	3	0	3	0	1	1
2	1	2	1	Anxiety Disorders (Generalized Anxiety Disorder, Panic Disorder, Social Anxiety Disorder, Separation Anxiety Disorder, Phobias...);Mood Disorders (Bipolar Disorder, Major Depressive Disorder, Seasonal Depression, PostPartum Depression...)	5	5	4	1	5	5	1	3	5	3	5	5	5	1	1	5	5	5	1	4	4	4	1	1	5	5	5	5	2	3	3	2	4	4	2	4	3	1	0	3	0	3	0	1	1
2	1	2	1	Anxiety Disorders (Generalized Anxiety Disorder, Panic Disorder, Social Anxiety Disorder, Separation Anxiety Disorder, Phobias...);Mood Disorders (Bipolar Disorder, Major Depressive Disorder, Seasonal Depression, PostPartum Depression...)	5	5	4	1	5	5	1	3	5	3	5	5	5	1	1	5	5	5	1	4	4	4	1	1	5	5	5	5	2	3	3	2	4	4	2	4	3	1	0	3	0	3	0	1	1
2	1	2	1	Anxiety Disorders (Generalized Anxiety Disorder, Panic Disorder, Social Anxiety Disorder, Separation Anxiety Disorder, Phobias...);Mood Disorders (Bipolar Disorder, Major Depressive Disorder, Seasonal Depression, PostPartum Depression...)	5	5	4	1	5	5	1	3	5	3	5	5	5	1	1	5	5	5	1	4	4	4	1	1	5	5	5	5	2	3	3	2	4	4	2	4	3	1	0	3	0	3	0	1	1
2	1	2	1	Anxiety Disorders (Generalized Anxiety Disorder, Panic Disorder, Social Anxiety Disorder, Separation Anxiety Disorder, Phobias...);Mood Disorders (Bipolar Disorder, Major Depressive Disorder, Seasonal Depression, PostPartum Depression...)	5	5	4	1	5	5	1	3	5	3	5	5	5	1	1	5	5	5	1	4	4	4	1	1	5	5	5	5	2	3	3	2	4	4	2	4	3	1	0	3	0	3	0	1	1
2	1	2	1	Anxiety Disorders (Generalized Anxiety Disorder, Panic Disorder, Social Anxiety Disorder, Separation Anxiety Disorder, Phobias...);Mood Disorders (Bipolar Disorder, Major Depressive Disorder, Seasonal Depression, PostPartum Depression...)	5	5	4	1	5	5	1	3	5	3	5	5	5	1	1	5	5	5	1	4	4	4	1	1	5	5	5	5	2	3	3	2	4	4	2	4	3	1	0	3	0	3	0	1	1
2	1	2	1	Anxiety Disorders (Generalized Anxiety Disorder, Panic Disorder, Social Anxiety Disorder, Separation Anxiety Disorder, Phobias...);Mood Disorders (Bipolar Disorder, Major Depressive Disorder, Seasonal Depression, PostPartum Depression...)	5	5	4	1	5	5	1	3	5	3	5	5	5	1	1	5	5	5	1	4	4	4	1	1	5	5	5	5	2	3	3	2	4	4	2	4	3	1	0	3	0	3	0	1	1
2	1	2	1	Anxiety Disorders (Generalized Anxiety Disorder, Panic Disorder, Social Anxiety Disorder, Separation Anxiety Disorder, Phobias...);Mood Disorders (Bipolar Disorder, Major Depressive Disorder, Seasonal Depression, PostPartum Depression...)	5	5	4	1	5	5	1	3	5	3	5	5	5	1	1	5	5	5	1	4	4	4	1	1	5	5	5	5	2	3	3	2	4	4	2	4	3	1	0	3	0	3	0	1	1
2	1	2	1	Anxiety Disorders (Generalized Anxiety Disorder, Panic Disorder, Social Anxiety Disorder, Separation Anxiety Disorder, Phobias...);Mood Disorders (Bipolar Disorder, Major Depressive Disorder, Seasonal Depression, PostPartum Depression...)	5	5	4	1	5	5	1	3	5	3	5	5	5	1	1	5	5	5	1	4	4	4	1	1	5	5	5	5	2	3	3	2	4	4	2	4	3	1	0	3	0	3	0	1	1
2	1	2	1	Anxiety Disorders (Generalized Anxiety Disorder, Panic Disorder, Social Anxiety Disorder, Separation Anxiety Disorder, Phobias...);Mood Disorders (Bipolar Disorder, Major Depressive Disorder, Seasonal Depression, PostPartum Depression...)	5	5	4	1	5	5	1	3	5	3	5	5	5	1	1	5	5	5	1	4	4	4	1	1	5	5	5	5	2	3	3	2	4	4	2	4	3	1	0	3	0	3	0	1	1
2	1	2	1	Anxiety Disorders (Generalized Anxiety Disorder, Panic Disorder, Social Anxiety Disorder, Separation Anxiety Disorder, Phobias...);Mood Disorders (Bipolar Disorder, Major Depressive Disorder, Seasonal Depression, PostPartum Depression...)	5	5	4	1	5	5	1	3	5	3	5	5	5	1	1	5	5	5	1	4	4	4	1	1	5	5	5	5	2	3	3	2	4	4	2	4	3	1	0	3	0	3	0	1	1
2	1	2	1	Anxiety Disorders (Generalized Anxiety Disorder, Panic Disorder, Social Anxiety Disorder, Separation Anxiety Disorder, Phobias...);Mood Disorders (Bipolar Disorder, Major Depressive Disorder, Seasonal Depression, PostPartum Depression...)	5	5	4	1	5	5	1	3	5	3	5	5	5	1	1	5	5	5	1	4	4	4	1	1	5	5	5	5	2	3	3	2	4	4	2	4	3	1	0	3	0	3	0	1	1
2	0	1	1	Anxiety Disorders (Generalized Anxiety Disorder, Panic Disorder, Social Anxiety Disorder, Separation Anxiety Disorder, Phobias...)	4	4	3	2	4	4	3	4	4	4	4	4	4	2	2	4	3	4	2	4	5	5	1	1	5	4	4	4	1	3	2	3	3	4	2	4	4	3	1	1	2	1	2	2	1
2	1	2	1	Anxiety Disorders (Generalized Anxiety Disorder, Panic Disorder, Social Anxiety Disorder, Separation Anxiety Disorder, Phobias...);Mood Disorders (Bipolar Disorder, Major Depressive Disorder, Seasonal Depression, PostPartum Depression...)	3	5	5	2	3	2	3	1	1	5	5	4	4	2	2	3	5	5	2	2	4	4	2	3	3	5	3	2	3	4	3	2	3	4	2	4	3	2	3	0	2	0	3	3	3
2	0	2	0	Personality Disorders (Paranoid, Antisocial, Narcissistic, Borderline Personality Disorder BPD,	3	3	5	5	1	3	4	1	1	5	5	4	5	4	1	2	3	3	2	1	2	1	5	4	2	5	1	4	1	3	3	3	3	4	2	4	3	3	3	3	2	3	2	2	2
2	1	2	0	Anxiety Disorders (Generalized Anxiety Disorder, Panic Disorder, Social Anxiety Disorder, Separation Anxiety Disorder, Phobias...);Trauma and Stress-related Disorders (Post-Traumatic Stress Disorder PTSD, Acute Stress Disorder...)	3	4	5	4	3	5	4	1	5	5	5	4	3	4	1	2	5	4	1	1	4	4	5	5	4	2	2	2	3	2	4	3	1	4	4	3	1	4	3	0	3	2	3	3	3
2	0	2	0	Neuro-Developmental Disorder (Autism Spectrum Disorder, Dyslexia, Attention Deficit Hyperactivity Disorder ADHD...)	2	2	1	3	3	5	2	1	1	1	1	1	5	5	2	4	3	4	2	1	1	1	1	1	1	4	1	2	2	2	3	4	3	3	4	2	2	2	0	2	0	3	2	2	1
4	0	2	3	Anxiety Disorders (Generalized Anxiety Disorder, Panic Disorder, Social Anxiety Disorder, Separation Anxiety Disorder, Phobias...)	1	1	3	5	1	2	5	1	1	3	1	1	1	1	1	1	1	1	5	1	1	1	5	5	5	1	1	1	4	1	4	4	1	1	4	1	1	4	3	2	3	1	2	3	2
1	1	2	1	Anxiety Disorders (Generalized Anxiety Disorder, Panic Disorder, Social Anxiety Disorder, Separation Anxiety Disorder, Phobias...);Neuro-Developmental Disorder (Autism Spectrum Disorder, Dyslexia, Attention Deficit Hyperactivity Disorder ADHD...)	3	5	5	4	1	1	5	1	3	5	5	3	5	5	1	1	3	3	3	1	1	4	3	3	5	5	1	4	2	4	4	4	3	4	2	4	1	3	0	0	3	3	1	3	1
2	1	1	2	Anxiety Disorders (Generalized Anxiety Disorder, Panic Disorder, Social Anxiety Disorder, Separation Anxiety Disorder, Phobias...);Mood Disorders (Bipolar Disorder, Major Depressive Disorder, Seasonal Depression, PostPartum Depression...)	1	3	4	2	4	2	2	1	2	2	5	5	5	1	1	5	5	5	1	2	3	1	3	2	5	5	5	5	2	4	2	2	3	3	2	4	4	2	2	2	3	3	3	3	3
2	1	1	1	Anxiety Disorders (Generalized Anxiety Disorder, Panic Disorder, Social Anxiety Disorder, Separation Anxiety Disorder, Phobias...)	3	3	3	3	3	3	3	2	2	2	2	2	2	2	1	1	1	1	3	3	1	1	3	1	1	1	1	1	4	1	4	4	4	1	4	1	2	3	2	2	2	2	3	3	3
2	1	2	2	Sleep-Wake Disorders (Insomnia, Sleep Apnea, Night Terrors...)	1	1	5	1	1	2	5	1	1	3	3	3	3	5	3	1	1	1	3	5	2	1	3	5	3	1	1	3	4	2	4	4	2	2	2	2	1	4	1	0	3	2	2	2	2
3	1	2	1	Anxiety Disorders (Generalized Anxiety Disorder, Panic Disorder, Social Anxiety Disorder, Separation Anxiety Disorder, Phobias...);Alcohol or Drug Abuse	2	5	5	1	1	1	4	1	1	3	3	1	3	5	1	1	1	1	1	1	1	1	5	5	2	2	2	2	4	2	3	2	3	2	4	2	1	4	3	3	3	3	3	3	3
3	1	2	2	Anxiety Disorders (Generalized Anxiety Disorder, Panic Disorder, Social Anxiety Disorder, Separation Anxiety Disorder, Phobias...);Trauma and Stress-related Disorders (Post-Traumatic Stress Disorder PTSD, Acute Stress Disorder...)	1	2	4	3	1	1	3	3	1	4	2	3	2	2	1	3	4	2	3	1	1	1	2	2	4	3	4	4	2	3	3	3	2	1	3	3	2	2	2	1	2	2	2	2	2
2	1	2	2	Anxiety Disorders (Generalized Anxiety Disorder, Panic Disorder, Social Anxiety Disorder, Separation Anxiety Disorder, Phobias...);Mood Disorders (Bipolar Disorder, Major Depressive Disorder, Seasonal Depression, PostPartum Depression...)	5	5	5	5	5	5	5	5	5	5	5	5	5	5	5	5	5	5	5	5	5	5	5	5	5	5	5	5	2	4	2	2	4	4	2	4	3	2	1	2	1	2	1	2	1
2	1	2	2	Anxiety Disorders (Generalized Anxiety Disorder, Panic Disorder, Social Anxiety Disorder, Separation Anxiety Disorder, Phobias...);Mood Disorders (Bipolar Disorder, Major Depressive Disorder, Seasonal Depression, PostPartum Depression...)	5	5	5	5	5	5	5	5	5	5	5	5	5	5	5	5	5	5	5	5	5	5	5	5	5	5	5	5	2	4	2	2	4	4	2	4	3	2	1	2	1	2	1	2	1
2	1	2	2	Anxiety Disorders (Generalized Anxiety Disorder, Panic Disorder, Social Anxiety Disorder, Separation Anxiety Disorder, Phobias...);Mood Disorders (Bipolar Disorder, Major Depressive Disorder, Seasonal Depression, PostPartum Depression...)	5	5	5	5	5	5	5	5	5	5	5	5	5	5	5	5	5	5	5	5	5	5	5	5	5	5	5	5	2	4	2	2	4	4	2	4	3	2	1	2	1	2	1	2	1
2	1	2	2	Anxiety Disorders (Generalized Anxiety Disorder, Panic Disorder, Social Anxiety Disorder, Separation Anxiety Disorder, Phobias...);Mood Disorders (Bipolar Disorder, Major Depressive Disorder, Seasonal Depression, PostPartum Depression...)	5	5	5	5	5	5	5	5	5	5	5	5	5	5	5	5	5	5	5	5	5	5	5	5	5	5	5	5	2	4	2	2	4	4	2	4	3	2	1	2	1	2	1	2	1
2	1	2	2	Anxiety Disorders (Generalized Anxiety Disorder, Panic Disorder, Social Anxiety Disorder, Separation Anxiety Disorder, Phobias...);Mood Disorders (Bipolar Disorder, Major Depressive Disorder, Seasonal Depression, PostPartum Depression...)	5	5	5	5	5	5	5	5	5	5	5	5	5	5	5	5	5	5	5	5	5	5	5	5	5	5	5	5	2	4	2	2	4	4	2	4	3	2	1	2	1	2	1	2	1
2	1	2	2	Anxiety Disorders (Generalized Anxiety Disorder, Panic Disorder, Social Anxiety Disorder, Separation Anxiety Disorder, Phobias...);Mood Disorders (Bipolar Disorder, Major Depressive Disorder, Seasonal Depression, PostPartum Depression...)	5	5	5	5	5	5	5	5	5	5	5	5	5	5	5	5	5	5	5	5	5	5	5	5	5	5	5	5	2	4	2	2	4	4	2	4	3	2	1	2	1	2	1	2	1
2	1	2	1	Obsessive-Compulsive Disorder OCD	5	5	5	1	5	4	2	3	4	5	5	5	5	2	1	3	5	5	1	4	5	5	1	1	5	5	5	5	1	4	3	2	4	4	1	4	3	2	0	1	1	2	1	2	1
2	1	2	1	Obsessive-Compulsive Disorder OCD	5	5	5	1	5	4	2	3	4	5	5	5	5	2	1	3	5	5	1	4	5	5	1	1	5	5	5	5	1	4	3	2	4	4	1	4	3	2	0	1	1	2	1	2	1
2	1	2	1	Obsessive-Compulsive Disorder OCD	5	5	5	1	5	4	2	3	4	5	5	5	5	2	1	3	5	5	1	4	5	5	1	1	5	5	5	5	1	4	3	2	4	4	1	4	3	2	0	1	1	2	1	2	1
2	1	2	1	Obsessive-Compulsive Disorder OCD	5	5	5	1	5	4	2	3	4	5	5	5	5	2	1	3	5	5	1	4	5	5	1	1	5	5	5	5	1	4	3	2	4	4	1	4	3	2	0	1	1	2	1	2	1
2	1	2	1	Obsessive-Compulsive Disorder OCD	5	5	5	1	5	4	2	3	4	5	5	5	5	2	1	3	5	5	1	4	5	5	1	1	5	5	5	5	1	4	3	2	4	4	1	4	3	2	0	1	1	2	1	2	1
2	1	2	1	Obsessive-Compulsive Disorder OCD	5	5	5	1	5	4	2	3	4	5	5	5	5	2	1	3	5	5	1	4	5	5	1	1	5	5	5	5	1	4	3	2	4	4	1	4	3	2	0	1	1	2	1	2	1
2	1	2	1	Obsessive-Compulsive Disorder OCD	5	5	5	1	5	4	2	3	4	5	5	5	5	2	1	3	5	5	1	4	5	5	1	1	5	5	5	5	1	4	3	2	4	4	1	4	3	2	0	1	1	2	1	2	1
2	1	2	1	Obsessive-Compulsive Disorder OCD	5	5	5	1	5	4	2	3	4	5	5	5	5	2	1	3	5	5	1	4	5	5	1	1	5	5	5	5	1	4	3	2	4	4	1	4	3	2	0	1	1	2	1	2	1
2	1	2	1	Obsessive-Compulsive Disorder OCD	5	5	5	1	5	4	2	3	4	5	5	5	5	2	1	3	5	5	1	4	5	5	1	1	5	5	5	5	1	4	3	2	4	4	1	4	3	2	0	1	1	2	1	2	1
2	0	2	1	Neuro-Developmental Disorder (Autism Spectrum Disorder, Dyslexia, Attention Deficit Hyperactivity Disorder ADHD...)	5	5	4	2	5	5	1	3	4	4	5	5	5	1	1	3	5	5	1	4	5	5	1	1	5	5	5	5	2	4	3	1	4	4	1	4	4	1	0	3	0	3	0	0	0
2	0	2	1	Neuro-Developmental Disorder (Autism Spectrum Disorder, Dyslexia, Attention Deficit Hyperactivity Disorder ADHD...)	5	5	4	2	5	5	1	3	4	4	5	5	5	1	1	3	5	5	1	4	5	5	1	1	5	5	5	5	2	4	3	1	4	4	1	4	4	1	0	3	0	3	0	0	0
2	0	2	1	Neuro-Developmental Disorder (Autism Spectrum Disorder, Dyslexia, Attention Deficit Hyperactivity Disorder ADHD...)	5	5	4	2	5	5	1	3	4	4	5	5	5	1	1	3	5	5	1	4	5	5	1	1	5	5	5	5	2	4	3	1	4	4	1	4	4	1	0	3	0	3	0	0	0
2	1	1	1	Trauma and Stress-related Disorders (Post-Traumatic Stress Disorder PTSD, Acute Stress Disorder...)	5	5	5	2	5	4	1	3	5	5	5	5	5	1	1	3	5	5	1	5	5	5	1	1	5	5	5	5	4	4	2	3	2	4	2	4	3	2	2	1	3	1	3	3	3
2	1	1	1	Trauma and Stress-related Disorders (Post-Traumatic Stress Disorder PTSD, Acute Stress Disorder...)	5	5	5	2	5	4	1	3	5	5	5	5	5	1	1	3	5	5	1	5	5	5	1	1	5	5	5	5	4	4	2	3	2	4	2	4	3	2	2	1	3	1	3	3	3
2	1	1	1	Trauma and Stress-related Disorders (Post-Traumatic Stress Disorder PTSD, Acute Stress Disorder...)	5	5	5	2	5	4	1	3	5	5	5	5	5	1	1	3	5	5	1	5	5	5	1	1	5	5	5	5	4	4	2	3	2	4	2	4	3	2	2	1	3	1	3	3	3
2	1	2	1	Personality Disorders (Paranoid, Antisocial, Narcissistic, Borderline Personality Disorder BPD,	5	5	4	2	5	5	1	3	5	1	5	5	5	1	1	5	5	5	1	5	5	5	1	1	5	5	5	5	1	4	2	1	3	4	2	4	4	1	0	3	1	3	1	1	0
2	1	2	1	Personality Disorders (Paranoid, Antisocial, Narcissistic, Borderline Personality Disorder BPD,	5	5	4	2	5	5	1	3	5	1	5	5	5	1	1	5	5	5	1	5	5	5	1	1	5	5	5	5	1	4	2	1	3	4	2	4	4	1	0	3	1	3	1	1	0
2	1	2	1	Personality Disorders (Paranoid, Antisocial, Narcissistic, Borderline Personality Disorder BPD,	5	5	4	2	5	5	1	3	5	1	5	5	5	1	1	5	5	5	1	5	5	5	1	1	5	5	5	5	1	4	2	1	3	4	2	4	4	1	0	3	1	3	1	1	0
2	1	2	1	Personality Disorders (Paranoid, Antisocial, Narcissistic, Borderline Personality Disorder BPD,	5	5	4	2	5	5	1	3	5	1	5	5	5	1	1	5	5	5	1	5	5	5	1	1	5	5	5	5	1	4	2	1	3	4	2	4	4	1	0	3	1	3	1	1	0
2	1	2	1	Personality Disorders (Paranoid, Antisocial, Narcissistic, Borderline Personality Disorder BPD,	5	5	4	2	5	5	1	3	5	1	5	5	5	1	1	5	5	5	1	5	5	5	1	1	5	5	5	5	1	4	2	1	3	4	2	4	4	1	0	3	1	3	1	1	0
2	1	2	1	Personality Disorders (Paranoid, Antisocial, Narcissistic, Borderline Personality Disorder BPD,	5	5	4	2	5	5	1	3	5	1	5	5	5	1	1	5	5	5	1	5	5	5	1	1	5	5	5	5	1	4	2	1	3	4	2	4	4	1	0	3	1	3	1	1	0
2	1	2	1	Personality Disorders (Paranoid, Antisocial, Narcissistic, Borderline Personality Disorder BPD,	5	5	4	2	5	5	1	3	5	1	5	5	5	1	1	5	5	5	1	5	5	5	1	1	5	5	5	5	1	4	2	1	3	4	2	4	4	1	0	3	1	3	1	1	0
2	1	2	1	Personality Disorders (Paranoid, Antisocial, Narcissistic, Borderline Personality Disorder BPD,	5	5	4	2	5	5	1	3	5	1	5	5	5	1	1	5	5	5	1	5	5	5	1	1	5	5	5	5	1	4	2	1	3	4	2	4	4	1	0	3	1	3	1	1	0
2	1	2	1	Personality Disorders (Paranoid, Antisocial, Narcissistic, Borderline Personality Disorder BPD,	5	5	4	2	5	5	1	3	5	1	5	5	5	1	1	5	5	5	1	5	5	5	1	1	5	5	5	5	1	4	2	1	3	4	2	4	4	1	0	3	1	3	1	1	0
2	0	2	1	Personality Disorders (Paranoid, Antisocial, Narcissistic, Borderline Personality Disorder BPD,	5	5	1	1	5	5	1	3	5	1	5	5	5	1	1	3	5	5	1	5	5	5	1	1	5	5	5	5	1	4	1	1	4	4	1	4	4	1	0	3	0	3	0	0	0
2	0	2	1	Personality Disorders (Paranoid, Antisocial, Narcissistic, Borderline Personality Disorder BPD,	5	5	1	1	5	5	1	3	5	1	5	5	5	1	1	3	5	5	1	5	5	5	1	1	5	5	5	5	1	4	1	1	4	4	1	4	4	1	0	3	0	3	0	0	0
2	0	2	1	Personality Disorders (Paranoid, Antisocial, Narcissistic, Borderline Personality Disorder BPD,	5	5	1	1	5	5	1	3	5	1	5	5	5	1	1	3	5	5	1	5	5	5	1	1	5	5	5	5	1	4	1	1	4	4	1	4	4	1	0	3	0	3	0	0	0
2	0	2	1	Personality Disorders (Paranoid, Antisocial, Narcissistic, Borderline Personality Disorder BPD,	5	5	1	1	5	5	1	3	5	1	5	5	5	1	1	3	5	5	1	5	5	5	1	1	5	5	5	5	1	4	1	1	4	4	1	4	4	1	0	3	0	3	0	0	0
2	0	2	1	Personality Disorders (Paranoid, Antisocial, Narcissistic, Borderline Personality Disorder BPD,	5	5	1	1	5	5	1	3	5	1	5	5	5	1	1	3	5	5	1	5	5	5	1	1	5	5	5	5	1	4	1	1	4	4	1	4	4	1	0	3	0	3	0	0	0
2	0	2	1	Personality Disorders (Paranoid, Antisocial, Narcissistic, Borderline Personality Disorder BPD,	5	5	1	1	5	5	1	3	5	1	5	5	5	1	1	3	5	5	1	5	5	5	1	1	5	5	5	5	1	4	1	1	4	4	1	4	4	1	0	3	0	3	0	0	0
2	0	2	1	Personality Disorders (Paranoid, Antisocial, Narcissistic, Borderline Personality Disorder BPD,	5	5	1	1	5	5	1	3	5	1	5	5	5	1	1	3	5	5	1	5	5	5	1	1	5	5	5	5	1	4	1	1	4	4	1	4	4	1	0	3	0	3	0	0	0
2	0	2	1	Personality Disorders (Paranoid, Antisocial, Narcissistic, Borderline Personality Disorder BPD,	5	5	1	1	5	5	1	3	5	1	5	5	5	1	1	3	5	5	1	5	5	5	1	1	5	5	5	5	1	4	1	1	4	4	1	4	4	1	0	3	0	3	0	0	0
2	0	2	1	Personality Disorders (Paranoid, Antisocial, Narcissistic, Borderline Personality Disorder BPD,	5	5	1	1	5	5	1	3	5	1	5	5	5	1	1	3	5	5	1	5	5	5	1	1	5	5	5	5	1	4	1	1	4	4	1	4	4	1	0	3	0	3	0	0	0
2	0	2	1	Anxiety Disorders (Generalized Anxiety Disorder, Panic Disorder, Social Anxiety Disorder, Separation Anxiety Disorder, Phobias...)	3	3	2	4	3	4	3	4	2	3	3	2	3	4	2	3	4	4	3	4	4	3	4	4	5	4	4	3	1	2	2	2	2	2	2	3	2	3	2	2	2	1	2	1	2
2	0	2	1	Anxiety Disorders (Generalized Anxiety Disorder, Panic Disorder, Social Anxiety Disorder, Separation Anxiety Disorder, Phobias...)	3	3	2	4	3	4	3	4	2	3	3	2	3	4	2	3	4	4	3	4	4	3	4	4	5	4	4	3	1	2	2	2	2	2	2	3	2	3	2	2	2	1	2	1	2
2	0	2	1	Anxiety Disorders (Generalized Anxiety Disorder, Panic Disorder, Social Anxiety Disorder, Separation Anxiety Disorder, Phobias...)	3	3	2	4	3	4	3	4	2	3	3	2	3	4	2	3	4	4	3	4	4	3	4	4	5	4	4	3	1	2	2	2	2	2	2	3	2	3	2	2	2	1	2	1	2
2	0	2	1	Anxiety Disorders (Generalized Anxiety Disorder, Panic Disorder, Social Anxiety Disorder, Separation Anxiety Disorder, Phobias...)	3	3	2	4	3	4	3	4	2	3	3	2	3	4	2	3	4	4	3	4	4	3	4	4	5	4	4	3	1	2	2	2	2	2	2	3	2	3	2	2	2	1	2	1	2
2	0	2	1	Anxiety Disorders (Generalized Anxiety Disorder, Panic Disorder, Social Anxiety Disorder, Separation Anxiety Disorder, Phobias...)	3	3	2	4	3	4	3	4	2	3	3	2	3	4	2	3	4	4	3	4	4	3	4	4	5	4	4	3	1	2	2	2	2	2	2	3	2	3	2	2	2	1	2	1	2
2	0	2	1	Anxiety Disorders (Generalized Anxiety Disorder, Panic Disorder, Social Anxiety Disorder, Separation Anxiety Disorder, Phobias...)	3	3	2	4	3	4	3	4	2	3	3	2	3	4	2	3	4	4	3	4	4	3	4	4	5	4	4	3	1	2	2	2	2	2	2	3	2	3	2	2	2	1	2	1	2
2	0	2	1	Anxiety Disorders (Generalized Anxiety Disorder, Panic Disorder, Social Anxiety Disorder, Separation Anxiety Disorder, Phobias...)	3	3	2	4	3	4	3	4	2	3	3	2	3	4	2	3	4	4	3	4	4	3	4	4	5	4	4	3	1	2	2	2	2	2	2	3	2	3	2	2	2	1	2	1	2
2	0	2	1	Anxiety Disorders (Generalized Anxiety Disorder, Panic Disorder, Social Anxiety Disorder, Separation Anxiety Disorder, Phobias...)	3	3	2	4	3	4	3	4	2	3	3	2	3	4	2	3	4	4	3	4	4	3	4	4	5	4	4	3	1	2	2	2	2	2	2	3	2	3	2	2	2	1	2	1	2
2	0	2	1	Anxiety Disorders (Generalized Anxiety Disorder, Panic Disorder, Social Anxiety Disorder, Separation Anxiety Disorder, Phobias...)	3	3	2	4	3	4	3	4	2	3	3	2	3	4	2	3	4	4	3	4	4	3	4	4	5	4	4	3	1	2	2	2	2	2	2	3	2	3	2	2	2	1	2	1	2
2	0	2	1	Anxiety Disorders (Generalized Anxiety Disorder, Panic Disorder, Social Anxiety Disorder, Separation Anxiety Disorder, Phobias...)	3	3	2	4	3	4	3	4	2	3	3	2	3	4	2	3	4	4	3	4	4	3	4	4	5	4	4	3	1	2	2	2	2	2	2	3	2	3	2	2	2	1	2	1	2
2	0	2	1	Anxiety Disorders (Generalized Anxiety Disorder, Panic Disorder, Social Anxiety Disorder, Separation Anxiety Disorder, Phobias...)	3	3	2	4	3	4	3	4	2	3	3	2	3	4	2	3	4	4	3	4	4	3	4	4	5	4	4	3	1	2	2	2	2	2	2	3	2	3	2	2	2	1	2	1	2
2	1	2	1	Anxiety Disorders (Generalized Anxiety Disorder, Panic Disorder, Social Anxiety Disorder, Separation Anxiety Disorder, Phobias...)	5	5	5	1	5	5	1	3	5	5	5	5	5	1	1	5	5	5	1	5	5	5	1	1	5	5	5	5	1	4	1	1	4	4	2	4	3	1	0	3	0	3	0	0	0
2	1	2	1	Anxiety Disorders (Generalized Anxiety Disorder, Panic Disorder, Social Anxiety Disorder, Separation Anxiety Disorder, Phobias...)	5	5	5	1	5	5	1	3	5	5	5	5	5	1	1	5	5	5	1	5	5	5	1	1	5	5	5	5	1	4	1	1	4	4	2	4	3	1	0	3	0	3	0	0	0
2	1	2	1	Anxiety Disorders (Generalized Anxiety Disorder, Panic Disorder, Social Anxiety Disorder, Separation Anxiety Disorder, Phobias...)	5	5	5	1	5	5	1	3	5	5	5	5	5	1	1	5	5	5	1	5	5	5	1	1	5	5	5	5	1	4	1	1	4	4	2	4	3	1	0	3	0	3	0	0	0
2	1	2	1	Anxiety Disorders (Generalized Anxiety Disorder, Panic Disorder, Social Anxiety Disorder, Separation Anxiety Disorder, Phobias...)	5	5	5	1	5	5	1	3	5	5	5	5	5	1	1	5	5	5	1	5	5	5	1	1	5	5	5	5	1	4	1	1	4	4	2	4	3	1	0	3	0	3	0	0	0
2	1	2	1	Anxiety Disorders (Generalized Anxiety Disorder, Panic Disorder, Social Anxiety Disorder, Separation Anxiety Disorder, Phobias...)	5	5	5	1	5	5	1	3	5	5	5	5	5	1	1	5	5	5	1	5	5	5	1	1	5	5	5	5	1	4	1	1	4	4	2	4	3	1	0	3	0	3	0	0	0
2	1	2	1	Anxiety Disorders (Generalized Anxiety Disorder, Panic Disorder, Social Anxiety Disorder, Separation Anxiety Disorder, Phobias...)	5	5	5	1	5	5	1	3	5	5	5	5	5	1	1	5	5	5	1	5	5	5	1	1	5	5	5	5	1	4	1	1	4	4	2	4	3	1	0	3	0	3	0	0	0
2	0	2	1	Eating Disorders (Anorexia Nervosa, Bulimia Nervosa)	4	4	4	3	5	5	4	4	4	4	2	4	4	3	4	3	5	3	3	3	3	4	5	3	5	4	3	5	3	4	4	4	3	4	3	4	3	2	2	3	2	2	3	2	2
2	0	2	2	Trauma and Stress-related Disorders (Post-Traumatic Stress Disorder PTSD, Acute Stress Disorder...)	4	4	4	4	5	3	1	2	4	2	5	5	5	1	1	5	5	5	5	5	5	5	2	1	5	5	5	5	1	4	2	4	3	2	3	3	3	2	1	2	2	2	3	2	1
2	0	2	2	Trauma and Stress-related Disorders (Post-Traumatic Stress Disorder PTSD, Acute Stress Disorder...)	4	4	4	4	5	3	1	2	4	2	5	5	5	1	1	5	5	5	5	5	5	5	2	1	5	5	5	5	1	4	2	4	3	2	3	3	3	2	1	2	2	2	3	2	1
2	0	2	2	Trauma and Stress-related Disorders (Post-Traumatic Stress Disorder PTSD, Acute Stress Disorder...)	4	4	4	4	5	3	1	2	4	2	5	5	5	1	1	5	5	5	5	5	5	5	2	1	5	5	5	5	1	4	2	4	3	2	3	3	3	2	1	2	2	2	3	2	1
2	0	2	2	Trauma and Stress-related Disorders (Post-Traumatic Stress Disorder PTSD, Acute Stress Disorder...)	4	4	4	4	5	3	1	2	4	2	5	5	5	1	1	5	5	5	5	5	5	5	2	1	5	5	5	5	1	4	2	4	3	2	3	3	3	2	1	2	2	2	3	2	1
2	0	2	2	Trauma and Stress-related Disorders (Post-Traumatic Stress Disorder PTSD, Acute Stress Disorder...)	4	4	4	4	5	3	1	2	4	2	5	5	5	1	1	5	5	5	5	5	5	5	2	1	5	5	5	5	1	4	2	4	3	2	3	3	3	2	1	2	2	2	3	2	1
2	0	2	2	Trauma and Stress-related Disorders (Post-Traumatic Stress Disorder PTSD, Acute Stress Disorder...)	4	4	4	4	5	3	1	2	4	2	5	5	5	1	1	5	5	5	5	5	5	5	2	1	5	5	5	5	1	4	2	4	3	2	3	3	3	2	1	2	2	2	3	2	1
2	0	2	2	Trauma and Stress-related Disorders (Post-Traumatic Stress Disorder PTSD, Acute Stress Disorder...)	4	4	4	4	5	3	1	2	4	2	5	5	5	1	1	5	5	5	5	5	5	5	2	1	5	5	5	5	1	4	2	4	3	2	3	3	3	2	1	2	2	2	3	2	1
2	0	2	2	Trauma and Stress-related Disorders (Post-Traumatic Stress Disorder PTSD, Acute Stress Disorder...)	4	4	4	4	5	3	1	2	4	2	5	5	5	1	1	5	5	5	5	5	5	5	2	1	5	5	5	5	1	4	2	4	3	2	3	3	3	2	1	2	2	2	3	2	1
2	0	2	2	Trauma and Stress-related Disorders (Post-Traumatic Stress Disorder PTSD, Acute Stress Disorder...)	4	4	4	4	5	3	1	2	4	2	5	5	5	1	1	5	5	5	5	5	5	5	2	1	5	5	5	5	1	4	2	4	3	2	3	3	3	2	1	2	2	2	3	2	1
2	0	2	2	Trauma and Stress-related Disorders (Post-Traumatic Stress Disorder PTSD, Acute Stress Disorder...)	4	4	4	4	5	3	1	2	4	2	5	5	5	1	1	5	5	5	5	5	5	5	2	1	5	5	5	5	1	4	2	4	3	2	3	3	3	2	1	2	2	2	3	2	1
2	0	2	2	Trauma and Stress-related Disorders (Post-Traumatic Stress Disorder PTSD, Acute Stress Disorder...)	4	4	4	4	5	3	1	2	4	2	5	5	5	1	1	5	5	5	5	5	5	5	2	1	5	5	5	5	1	4	2	4	3	2	3	3	3	2	1	2	2	2	3	2	1
2	0	2	2	Trauma and Stress-related Disorders (Post-Traumatic Stress Disorder PTSD, Acute Stress Disorder...)	4	4	4	4	5	3	1	2	4	2	5	5	5	1	1	5	5	5	5	5	5	5	2	1	5	5	5	5	1	4	2	4	3	2	3	3	3	2	1	2	2	2	3	2	1
2	0	2	2	Trauma and Stress-related Disorders (Post-Traumatic Stress Disorder PTSD, Acute Stress Disorder...)	4	4	4	4	5	3	1	2	4	2	5	5	5	1	1	5	5	5	5	5	5	5	2	1	5	5	5	5	1	4	2	4	3	2	3	3	3	2	1	2	2	2	3	2	1
2	0	2	2	Trauma and Stress-related Disorders (Post-Traumatic Stress Disorder PTSD, Acute Stress Disorder...)	4	4	4	4	5	3	1	2	4	2	5	5	5	1	1	5	5	5	5	5	5	5	2	1	5	5	5	5	1	4	2	4	3	2	3	3	3	2	1	2	2	2	3	2	1
2	0	2	2	Trauma and Stress-related Disorders (Post-Traumatic Stress Disorder PTSD, Acute Stress Disorder...)	4	4	4	4	5	3	1	2	4	2	5	5	5	1	1	5	5	5	5	5	5	5	2	1	5	5	5	5	1	4	2	4	3	2	3	3	3	2	1	2	2	2	3	2	1
2	0	2	2	Trauma and Stress-related Disorders (Post-Traumatic Stress Disorder PTSD, Acute Stress Disorder...)	4	4	4	4	5	3	1	2	4	2	5	5	5	1	1	5	5	5	5	5	5	5	2	1	5	5	5	5	1	4	2	4	3	2	3	3	3	2	1	2	2	2	3	2	1
2	0	2	2	Trauma and Stress-related Disorders (Post-Traumatic Stress Disorder PTSD, Acute Stress Disorder...)	4	4	4	4	5	3	1	2	4	2	5	5	5	1	1	5	5	5	5	5	5	5	2	1	5	5	5	5	1	4	2	4	3	2	3	3	3	2	1	2	2	2	3	2	1
2	0	2	2	Trauma and Stress-related Disorders (Post-Traumatic Stress Disorder PTSD, Acute Stress Disorder...)	4	4	4	4	5	3	1	2	4	2	5	5	5	1	1	5	5	5	5	5	5	5	2	1	5	5	5	5	1	4	2	4	3	2	3	3	3	2	1	2	2	2	3	2	1
2	0	2	2	Trauma and Stress-related Disorders (Post-Traumatic Stress Disorder PTSD, Acute Stress Disorder...)	4	4	4	4	5	3	1	2	4	2	5	5	5	1	1	5	5	5	5	5	5	5	2	1	5	5	5	5	1	4	2	4	3	2	3	3	3	2	1	2	2	2	3	2	1
2	0	2	2	Trauma and Stress-related Disorders (Post-Traumatic Stress Disorder PTSD, Acute Stress Disorder...)	4	4	4	4	5	3	1	2	4	2	5	5	5	1	1	5	5	5	5	5	5	5	2	1	5	5	5	5	1	4	2	4	3	2	3	3	3	2	1	2	2	2	3	2	1
2	0	2	2	Trauma and Stress-related Disorders (Post-Traumatic Stress Disorder PTSD, Acute Stress Disorder...)	4	4	4	4	5	3	1	2	4	2	5	5	5	1	1	5	5	5	5	5	5	5	2	1	5	5	5	5	1	4	2	4	3	2	3	3	3	2	1	2	2	2	3	2	1
2	0	2	2	Trauma and Stress-related Disorders (Post-Traumatic Stress Disorder PTSD, Acute Stress Disorder...)	4	4	4	4	5	3	1	2	4	2	5	5	5	1	1	5	5	5	5	5	5	5	2	1	5	5	5	5	1	4	2	4	3	2	3	3	3	2	1	2	2	2	3	2	1
2	0	2	2	Trauma and Stress-related Disorders (Post-Traumatic Stress Disorder PTSD, Acute Stress Disorder...)	4	4	4	4	5	3	1	2	4	2	5	5	5	1	1	5	5	5	5	5	5	5	2	1	5	5	5	5	1	4	2	4	3	2	3	3	3	2	1	2	2	2	3	2	1
2	0	2	2	Trauma and Stress-related Disorders (Post-Traumatic Stress Disorder PTSD, Acute Stress Disorder...)	4	4	4	4	5	3	1	2	4	2	5	5	5	1	1	5	5	5	5	5	5	5	2	1	5	5	5	5	1	4	2	4	3	2	3	3	3	2	1	2	2	2	3	2	1
2	0	2	2	Trauma and Stress-related Disorders (Post-Traumatic Stress Disorder PTSD, Acute Stress Disorder...)	4	4	4	4	5	3	1	2	4	2	5	5	5	1	1	5	5	5	5	5	5	5	2	1	5	5	5	5	1	4	2	4	3	2	3	3	3	2	1	2	2	2	3	2	1
2	0	2	2	Trauma and Stress-related Disorders (Post-Traumatic Stress Disorder PTSD, Acute Stress Disorder...)	4	4	4	4	5	3	1	2	4	2	5	5	5	1	1	5	5	5	5	5	5	5	2	1	5	5	5	5	1	4	2	4	3	2	3	3	3	2	1	2	2	2	3	2	1
2	0	2	2	Trauma and Stress-related Disorders (Post-Traumatic Stress Disorder PTSD, Acute Stress Disorder...)	4	4	4	4	5	3	1	2	4	2	5	5	5	1	1	5	5	5	5	5	5	5	2	1	5	5	5	5	1	4	2	4	3	2	3	3	3	2	1	2	2	2	3	2	1
2	0	2	2	Trauma and Stress-related Disorders (Post-Traumatic Stress Disorder PTSD, Acute Stress Disorder...)	4	4	4	4	5	3	1	2	4	2	5	5	5	1	1	5	5	5	5	5	5	5	2	1	5	5	5	5	1	4	2	4	3	2	3	3	3	2	1	2	2	2	3	2	1
4	1	2	1	Anxiety Disorders (Generalized Anxiety Disorder, Panic Disorder, Social Anxiety Disorder, Separation Anxiety Disorder, Phobias...)	4	4	5	5	5	5	1	4	4	4	5	5	5	1	1	5	5	5	5	5	5	5	1	1	5	5	4	5	1	4	2	1	4	4	1	4	4	1	3	0	3	0	3	3	3
2	0	2	2	Anxiety Disorders (Generalized Anxiety Disorder, Panic Disorder, Social Anxiety Disorder, Separation Anxiety Disorder, Phobias...);Mood Disorders (Bipolar Disorder, Major Depressive Disorder, Seasonal Depression, PostPartum Depression...)	1	1	5	5	4	3	3	1	1	5	4	4	3	2	5	1	4	3	2	1	1	1	5	5	3	2	4	4	3	2	4	2	1	2	4	2	1	4	2	1	3	1	1	2	2
3	0	2	0	Mood Disorders (Bipolar Disorder, Major Depressive Disorder, Seasonal Depression, PostPartum Depression...)	5	5	3	1	5	5	1	5	5	3	5	5	5	1	1	5	5	5	1	3	5	5	1	1	5	5	5	5	1	4	2	1	4	4	1	4	4	1	3	0	3	0	3	3	3
2	1	2	1	Anxiety Disorders (Generalized Anxiety Disorder, Panic Disorder, Social Anxiety Disorder, Separation Anxiety Disorder, Phobias...);Trauma and Stress-related Disorders (Post-Traumatic Stress Disorder PTSD, Acute Stress Disorder...)	1	1	5	3	1	3	5	1	1	5	4	2	3	4	2	2	2	2	5	2	1	1	2	5	2	4	2	2	1	4	4	3	3	3	3	3	2	2	1	0	1	2	2	3	2
2	1	2	1	Anxiety Disorders (Generalized Anxiety Disorder, Panic Disorder, Social Anxiety Disorder, Separation Anxiety Disorder, Phobias...);Mood Disorders (Bipolar Disorder, Major Depressive Disorder, Seasonal Depression, PostPartum Depression...);Personality Disorders (Paranoid, Antisocial, Narcissistic, Borderline Personality Disorder BPD,	2	2	5	5	1	3	4	1	1	5	3	3	1	3	2	3	3	4	1	4	3	4	5	5	2	1	3	3	3	2	4	4	1	1	4	1	1	3	2	0	3	2	3	3	2
2	1	2	1	Anxiety Disorders (Generalized Anxiety Disorder, Panic Disorder, Social Anxiety Disorder, Separation Anxiety Disorder, Phobias...);Trauma and Stress-related Disorders (Post-Traumatic Stress Disorder PTSD, Acute Stress Disorder...)	1	1	5	5	1	4	4	1	1	5	3	1	3	5	1	1	1	1	3	1	3	1	5	5	1	3	1	1	3	2	4	4	2	2	4	2	2	3	3	0	3	2	3	3	2
2	1	1	1	Anxiety Disorders (Generalized Anxiety Disorder, Panic Disorder, Social Anxiety Disorder, Separation Anxiety Disorder, Phobias...);Trauma and Stress-related Disorders (Post-Traumatic Stress Disorder PTSD, Acute Stress Disorder...);Alcohol or Drug Abuse	1	3	4	5	3	4	3	2	2	4	5	5	5	2	5	2	5	5	1	1	4	3	5	5	5	5	5	5	1	4	3	3	4	4	4	4	4	1	0	0	3	1	3	3	3
2	0	2	1	Sleep-Wake Disorders (Insomnia, Sleep Apnea, Night Terrors...)	1	1	4	5	1	2	2	1	1	4	2	1	1	5	1	4	4	2	3	1	1	1	2	5	3	2	1	1	3	2	4	4	1	1	4	3	1	4	3	0	3	1	3	3	2
2	1	2	1	Eating Disorders (Anorexia Nervosa, Bulimia Nervosa);Neuro-Developmental Disorder (Autism Spectrum Disorder, Dyslexia, Attention Deficit Hyperactivity Disorder ADHD...)	3	4	5	1	5	4	3	3	3	4	5	3	4	1	1	5	3	3	2	3	3	2	1	4	2	3	4	4	1	4	3	3	4	4	3	4	4	1	2	3	2	3	2	3	1
2	1	3	1	Anxiety Disorders (Generalized Anxiety Disorder, Panic Disorder, Social Anxiety Disorder, Separation Anxiety Disorder, Phobias...);Mood Disorders (Bipolar Disorder, Major Depressive Disorder, Seasonal Depression, PostPartum Depression...);Sleep-Wake Disorders (Insomnia, Sleep Apnea, Night Terrors...)	3	4	5	4	1	4	3	1	4	4	5	3	5	4	3	1	4	5	3	1	2	4	5	4	3	5	4	4	3	4	3	2	2	4	3	4	2	2	1	0	3	1	3	3	3
2	0	2	1	Personality Disorders (Paranoid, Antisocial, Narcissistic, Borderline Personality Disorder BPD,;Neuro-Developmental Disorder (Autism Spectrum Disorder, Dyslexia, Attention Deficit Hyperactivity Disorder ADHD...);Alcohol or Drug Abuse	5	5	5	2	5	5	3	2	4	5	1	5	5	2	1	5	4	4	1	4	5	5	5	4	5	5	4	3	2	4	4	4	4	4	2	4	3	1	0	1	1	3	3	1	1
3	1	2	1	Trauma and Stress-related Disorders (Post-Traumatic Stress Disorder PTSD, Acute Stress Disorder...);Personality Disorders (Paranoid, Antisocial, Narcissistic, Borderline Personality Disorder BPD,	1	1	3	1	1	4	1	3	2	3	5	4	4	1	2	3	4	4	3	3	4	4	4	4	4	3	2	4	3	3	3	3	2	2	3	2	2	2	0	0	2	3	2	3	0
2	0	2	1	Anxiety Disorders (Generalized Anxiety Disorder, Panic Disorder, Social Anxiety Disorder, Separation Anxiety Disorder, Phobias...);Mood Disorders (Bipolar Disorder, Major Depressive Disorder, Seasonal Depression, PostPartum Depression...);Non-Substance Related Disorder (Gambling, Video Game Addiction, Pornography Addiction...)	1	3	5	1	5	1	1	4	3	5	5	5	5	1	1	5	5	5	1	5	5	4	1	1	5	4	2	4	1	4	3	1	4	3	2	3	3	2	1	0	2	2	2	2	3
2	1	2	0	Eating Disorders (Anorexia Nervosa, Bulimia Nervosa);Neuro-Developmental Disorder (Autism Spectrum Disorder, Dyslexia, Attention Deficit Hyperactivity Disorder ADHD...)	1	2	5	5	4	2	3	2	2	5	5	3	3	3	5	2	3	2	2	2	4	2	4	5	5	4	5	5	2	4	2	3	2	4	2	4	4	2	3	0	3	1	3	3	3
2	0	2	1	Mood Disorders (Bipolar Disorder, Major Depressive Disorder, Seasonal Depression, PostPartum Depression...);Personality Disorders (Paranoid, Antisocial, Narcissistic, Borderline Personality Disorder BPD,;Alcohol or Drug Abuse	4	4	5	4	4	4	3	4	4	4	5	4	5	4	4	4	3	4	5	5	5	4	3	5	4	5	5	5	1	4	2	2	4	4	4	4	4	3	0	3	3	3	0	0	3
2	1	2	2	Anxiety Disorders (Generalized Anxiety Disorder, Panic Disorder, Social Anxiety Disorder, Separation Anxiety Disorder, Phobias...);Mood Disorders (Bipolar Disorder, Major Depressive Disorder, Seasonal Depression, PostPartum Depression...)	2	2	5	5	1	3	3	1	3	5	5	1	5	5	4	3	3	3	3	2	4	2	5	5	1	5	2	2	3	4	4	4	3	4	3	1	2	2	3	1	3	3	3	3	2
2	1	2	0	Anxiety Disorders (Generalized Anxiety Disorder, Panic Disorder, Social Anxiety Disorder, Separation Anxiety Disorder, Phobias...);Mood Disorders (Bipolar Disorder, Major Depressive Disorder, Seasonal Depression, PostPartum Depression...);Obsessive-Compulsive Disorder OCD;Sleep-Wake Disorders (Insomnia, Sleep Apnea, Night Terrors...);Non-Substance Related Disorder (Gambling, Video Game Addiction,…	3	3	5	5	1	5	5	1	1	3	1	1	1	5	3	1	1	1	5	1	1	1	5	5	1	1	1	1	4	2	4	4	1	2	4	1	1	4	0	0	0	3	1	3	0
3	1	2	1	Psychotic Disorders (Schizophrenia, Delusional Disorder...);Sleep-Wake Disorders (Insomnia, Sleep Apnea, Night Terrors...);Paraphilias (Voyeuristic Disorder, Exhibitionistic Disorder, Masochism Disorder, Sexual Sadism Disorder...)	5	5	4	5	4	4	5	4	5	4	5	5	5	4	1	4	5	5	4	4	5	4	4	1	4	5	5	5	1	4	4	4	4	4	3	4	3	4	3	3	2	3	3	2	2
2	0	2	1	Anxiety Disorders (Generalized Anxiety Disorder, Panic Disorder, Social Anxiety Disorder, Separation Anxiety Disorder, Phobias...);Alcohol or Drug Abuse;Paraphilias (Voyeuristic Disorder, Exhibitionistic Disorder, Masochism Disorder, Sexual Sadism Disorder...)	5	5	5	5	5	5	5	5	5	2	5	5	5	5	5	5	5	5	2	5	5	5	5	1	4	5	4	5	4	4	2	4	4	3	4	4	4	2	0	2	1	2	2	0	3
2	1	2	2	Anxiety Disorders (Generalized Anxiety Disorder, Panic Disorder, Social Anxiety Disorder, Separation Anxiety Disorder, Phobias...);Personality Disorders (Paranoid, Antisocial, Narcissistic, Borderline Personality Disorder BPD,;Alcohol or Drug Abuse	5	5	3	2	5	5	5	4	4	4	5	5	5	1	4	5	4	5	2	5	5	5	2	1	4	5	5	5	1	4	2	3	4	4	4	4	4	4	0	3	3	3	0	0	3
2	0	2	1	Anxiety Disorders (Generalized Anxiety Disorder, Panic Disorder, Social Anxiety Disorder, Separation Anxiety Disorder, Phobias...);Mood Disorders (Bipolar Disorder, Major Depressive Disorder, Seasonal Depression, PostPartum Depression...);Neuro-Developmental Disorder (Autism Spectrum Disorder, Dyslexia, Attention Deficit Hyperactivity Disorder ADHD...)	5	5	3	1	5	5	2	5	5	3	5	5	4	5	5	4	5	4	1	5	5	5	2	5	5	5	5	5	1	4	2	2	4	4	2	4	4	2	1	3	1	3	1	1	3
3	0	2	2	Obsessive-Compulsive Disorder OCD	2	2	4	3	4	4	3	1	1	4	4	4	4	3	2	4	4	3	2	1	3	3	4	3	4	4	3	4	3	2	3	4	2	2	3	4	3	3	2	2	2	3	3	2	2
2	0	2	1	Trauma and Stress-related Disorders (Post-Traumatic Stress Disorder PTSD, Acute Stress Disorder...);Personality Disorders (Paranoid, Antisocial, Narcissistic, Borderline Personality Disorder BPD,	5	5	2	2	5	5	2	5	5	2	5	5	5	2	5	5	5	5	2	5	5	5	2	5	5	5	5	5	1	4	4	4	4	4	4	4	4	2	1	3	0	3	1	0	3
2	0	2	1	Mood Disorders (Bipolar Disorder, Major Depressive Disorder, Seasonal Depression, PostPartum Depression...);Alcohol or Drug Abuse	5	5	2	2	5	5	2	5	5	2	5	5	5	2	5	5	5	5	2	5	5	5	5	4	5	5	5	5	1	4	4	4	4	4	1	4	4	2	0	3	3	3	0	0	3
1	1	2	1	Mood Disorders (Bipolar Disorder, Major Depressive Disorder, Seasonal Depression, PostPartum Depression...)	1	3	4	4	4	3	3	1	1	4	5	4	3	2	2	3	3	2	4	1	1	1	4	2	4	3	3	4	2	3	3	3	2	4	2	3	3	2	1	0	2	1	2	3	1
2	0	2	1	Mood Disorders (Bipolar Disorder, Major Depressive Disorder, Seasonal Depression, PostPartum Depression...);Personality Disorders (Paranoid, Antisocial, Narcissistic, Borderline Personality Disorder BPD,	5	5	5	5	3	5	5	4	5	5	5	5	4	1	5	4	5	5	4	4	5	4	5	5	4	5	2	5	2	4	4	1	4	4	4	4	4	4	3	3	0	3	3	1	3
1	1	2	1	Anxiety Disorders (Generalized Anxiety Disorder, Panic Disorder, Social Anxiety Disorder, Separation Anxiety Disorder, Phobias...);Mood Disorders (Bipolar Disorder, Major Depressive Disorder, Seasonal Depression, PostPartum Depression...);Obsessive-Compulsive Disorder OCD	1	2	1	1	5	3	2	5	4	1	2	5	2	1	3	5	4	5	2	5	4	5	2	1	4	2	4	5	3	4	2	2	4	3	3	2	3	4	2	0	2	1	3	3	1
1	1	1	0	Neuro-Developmental Disorder (Autism Spectrum Disorder, Dyslexia, Attention Deficit Hyperactivity Disorder ADHD...)	1	1	5	4	4	2	5	3	1	5	2	2	1	4	1	4	2	2	4	1	1	1	5	5	4	1	1	2	4	3	4	3	1	3	4	3	1	4	0	0	3	0	3	3	1
3	1	2	3	Anxiety Disorders (Generalized Anxiety Disorder, Panic Disorder, Social Anxiety Disorder, Separation Anxiety Disorder, Phobias...);Obsessive-Compulsive Disorder OCD	1	1	4	4	1	3	4	1	1	4	3	2	4	3	3	4	2	2	3	1	2	1	4	3	3	2	4	3	3	3	3	3	1	2	3	1	1	4	3	0	3	0	3	3	2
2	1	1	1	Anxiety Disorders (Generalized Anxiety Disorder, Panic Disorder, Social Anxiety Disorder, Separation Anxiety Disorder, Phobias...);Mood Disorders (Bipolar Disorder, Major Depressive Disorder, Seasonal Depression, PostPartum Depression...);Trauma and Stress-related Disorders (Post-Traumatic Stress Disorder PTSD, Acute Stress Disorder...);Personality Disorders (Paranoid, Antisocial, Narcissistic, B…	3	4	5	3	3	4	3	1	1	3	4	4	5	1	2	4	5	5	1	3	3	4	3	3	4	4	3	4	2	3	4	3	3	4	2	4	2	2	1	2	1	2	1	3	0
2	0	2	1	I don't have any thanks God	1	1	1	5	1	5	5	1	1	5	1	1	1	5	3	1	1	1	5	1	1	1	5	5	1	1	1	3	4	1	4	4	1	1	4	2	1	4	1	0	2	2	2	1	1
2	1	2	1	Anxiety Disorders (Generalized Anxiety Disorder, Panic Disorder, Social Anxiety Disorder, Separation Anxiety Disorder, Phobias...);Eating Disorders (Anorexia Nervosa, Bulimia Nervosa);Sleep-Wake Disorders (Insomnia, Sleep Apnea, Night Terrors...)	1	1	4	5	3	2	4	1	1	4	2	1	1	1	3	1	2	1	5	1	1	3	5	3	3	2	2	2	4	1	4	4	2	1	1	1	2	4	0	1	3	1	3	2	3
2	1	1	1	Sleep-Wake Disorders (Insomnia, Sleep Apnea, Night Terrors...)	1	1	1	1	1	1	1	1	1	1	1	1	1	1	1	1	1	1	1	1	1	1	4	5	3	3	3	3	3	3	3	3	3	2	2	3	3	3	3	0	3	3	3	3	3
2	1	2	1	Mood Disorders (Bipolar Disorder, Major Depressive Disorder, Seasonal Depression, PostPartum Depression...)	2	2	3	2	1	3	3	1	1	1	1	1	2	1	2	1	1	1	1	1	1	1	3	1	1	2	1	1	2	2	2	3	1	2	2	3	2	3	1	0	2	1	2	3	3
2	1	1	1	Anxiety Disorders (Generalized Anxiety Disorder, Panic Disorder, Social Anxiety Disorder, Separation Anxiety Disorder, Phobias...)	1	1	1	5	3	3	5	1	1	1	2	1	1	1	1	1	1	1	5	1	1	1	3	5	3	1	1	3	3	2	4	4	1	1	4	3	1	4	2	0	3	3	3	2	2
2	0	1	1	Non-Substance Related Disorder (Gambling, Video Game Addiction, Pornography Addiction...)	3	2	4	4	1	5	3	1	1	5	1	1	2	5	1	3	1	1	5	2	2	2	3	2	2	2	1	2	4	3	4	4	2	3	4	3	2	3	0	2	3	1	3	3	0
2	1	2	1	Sleep-Wake Disorders (Insomnia, Sleep Apnea, Night Terrors...)	1	1	1	5	3	2	3	1	2	1	1	1	3	2	2	1	1	1	1	1	1	1	2	1	1	1	1	1	4	1	4	4	1	2	1	4	1	4	1	0	1	1	0	1	0
2	1	1	0	Trauma and Stress-related Disorders (Post-Traumatic Stress Disorder PTSD, Acute Stress Disorder...)	1	2	4	3	1	3	3	1	1	3	4	2	3	2	1	2	2	4	3	1	1	1	5	4	3	2	3	3	2	4	3	3	4	3	3	3	2	2	2	0	3	2	3	3	3
2	1	1	1	Mood Disorders (Bipolar Disorder, Major Depressive Disorder, Seasonal Depression, PostPartum Depression...);Personality Disorders (Paranoid, Antisocial, Narcissistic, Borderline Personality Disorder BPD,;Eating Disorders (Anorexia Nervosa, Bulimia Nervosa);Sleep-Wake Disorders (Insomnia, Sleep Apnea, Night Terrors...)	1	3	3	3	1	2	2	1	1	2	3	1	1	3	1	1	1	1	3	1	1	1	3	3	1	1	1	1	3	2	2	3	1	1	1	1	1	2	0	0	0	0	0	1	1
2	1	1	1	Mood Disorders (Bipolar Disorder, Major Depressive Disorder, Seasonal Depression, PostPartum Depression...);Trauma and Stress-related Disorders (Post-Traumatic Stress Disorder PTSD, Acute Stress Disorder...)	1	1	1	1	2	4	1	1	1	1	2	2	3	3	2	1	5	3	5	1	1	1	5	4	4	1	4	4	4	2	4	4	1	1	4	1	1	4	3	3	1	2	1	2	3
1	1	4	1	Mood Disorders (Bipolar Disorder, Major Depressive Disorder, Seasonal Depression, PostPartum Depression...)	1	2	5	4	1	1	3	1	1	1	1	1	1	1	2	1	1	1	1	2	2	1	1	1	1	1	1	1	4	3	4	4	2	3	2	1	2	4	1	0	1	0	1	0	0
2	1	2	1	Anxiety Disorders (Generalized Anxiety Disorder, Panic Disorder, Social Anxiety Disorder, Separation Anxiety Disorder, Phobias...)	3	5	5	2	3	2	3	1	1	5	4	2	2	5	1	3	1	1	5	4	3	3	1	3	3	3	3	3	2	4	2	4	4	3	2	4	3	2	1	3	2	3	0	2	3
2	1	2	1	Anxiety Disorders (Generalized Anxiety Disorder, Panic Disorder, Social Anxiety Disorder, Separation Anxiety Disorder, Phobias...);Mood Disorders (Bipolar Disorder, Major Depressive Disorder, Seasonal Depression, PostPartum Depression...)	1	1	2	1	2	1	1	2	2	2	2	2	2	2	1	1	1	2	3	3	5	5	3	4	4	4	4	2	2	2	2	2	2	1	2	2	4	2	1	0	0	0	0	0	0
1	1	1	0	Anxiety Disorders (Generalized Anxiety Disorder, Panic Disorder, Social Anxiety Disorder, Separation Anxiety Disorder, Phobias...)	2	2	2	2	2	2	2	2	2	2	2	2	2	2	2	2	2	2	2	2	2	2	2	2	2	2	2	2	1	1	2	2	1	3	2	1	3	2	1	1	2	2	1	3	3
1	1	2	1	Anxiety Disorders (Generalized Anxiety Disorder, Panic Disorder, Social Anxiety Disorder, Separation Anxiety Disorder, Phobias...)	3	3	4	2	1	4	3	1	2	3	1	1	3	4	4	1	2	1	5	1	1	1	3	3	3	3	1	1	4	1	4	3	1	2	1	2	1	4	2	2	2	2	3	2	3
2	0	1	1	Mood Disorders (Bipolar Disorder, Major Depressive Disorder, Seasonal Depression, PostPartum Depression...)	3	1	3	3	3	5	3	1	1	5	1	1	1	5	5	1	1	1	5	1	1	1	5	3	1	1	1	1	4	1	4	4	1	1	1	1	2	4	2	2	2	2	2	2	2
2	1	1	1	Anxiety Disorders (Generalized Anxiety Disorder, Panic Disorder, Social Anxiety Disorder, Separation Anxiety Disorder, Phobias...);Mood Disorders (Bipolar Disorder, Major Depressive Disorder, Seasonal Depression, PostPartum Depression...);Obsessive-Compulsive Disorder OCD;Eating Disorders (Anorexia Nervosa, Bulimia Nervosa)	1	2	4	1	1	5	1	1	1	4	5	3	5	5	1	5	5	3	2	1	1	1	1	1	5	5	3	5	2	2	3	4	4	4	3	3	3	2	0	3	0	3	0	0	0
2	1	4	1	Trauma and Stress-related Disorders (Post-Traumatic Stress Disorder PTSD, Acute Stress Disorder...)	1	1	2	3	1	4	3	1	1	2	1	1	2	1	1	1	1	3	1	2	1	2	4	5	1	1	1	1	4	1	4	4	1	1	4	1	1	4	0	0	0	0	0	2	0
2	1	1	1	Anxiety Disorders (Generalized Anxiety Disorder, Panic Disorder, Social Anxiety Disorder, Separation Anxiety Disorder, Phobias...)	1	1	3	4	3	3	3	3	3	3	3	3	3	3	3	3	3	4	2	3	3	3	3	2	1	3	3	3	4	1	3	4	4	4	4	1	1	4	2	2	2	1	1	2	2
2	1	2	1	Anxiety Disorders (Generalized Anxiety Disorder, Panic Disorder, Social Anxiety Disorder, Separation Anxiety Disorder, Phobias...)	4	4	4	2	2	5	3	1	1	4	3	1	2	4	3	3	2	2	3	1	1	1	3	4	1	1	3	1	4	2	4	4	1	1	4	3	1	4	2	0	3	1	3	3	3
2	1	2	1	None	5	3	4	4	4	3	3	1	1	3	4	3	2	3	4	2	3	3	4	2	4	3	4	4	3	2	2	2	3	1	3	3	1	2	3	2	1	3	2	1	2	1	2	2	2
2	1	2	1	Anxiety Disorders (Generalized Anxiety Disorder, Panic Disorder, Social Anxiety Disorder, Separation Anxiety Disorder, Phobias...);Personality Disorders (Paranoid, Antisocial, Narcissistic, Borderline Personality Disorder BPD,	3	4	3	5	3	2	1	1	1	4	5	5	5	1	1	5	5	4	3	2	4	5	4	5	5	5	3	4	4	4	4	3	2	4	3	4	3	2	3	0	3	3	3	3	3
2	1	2	1	Migraine	3	2	2	4	1	3	3	1	2	2	3	2	2	2	5	2	1	1	1	1	1	2	2	4	2	2	1	2	4	4	3	3	2	1	2	2	1	3	1	1	0	1	1	0	2
1	1	4	2	Trauma and Stress-related Disorders (Post-Traumatic Stress Disorder PTSD, Acute Stress Disorder...)	1	1	1	5	1	1	1	1	1	5	1	1	2	2	2	1	2	2	2	2	2	2	5	5	2	1	2	2	2	1	4	4	2	2	2	4	2	2	1	0	1	1	1	2	2
2	1	2	2	Anxiety Disorders (Generalized Anxiety Disorder, Panic Disorder, Social Anxiety Disorder, Separation Anxiety Disorder, Phobias...);Mood Disorders (Bipolar Disorder, Major Depressive Disorder, Seasonal Depression, PostPartum Depression...);Neuro-Developmental Disorder (Autism Spectrum Disorder, Dyslexia, Attention Deficit Hyperactivity Disorder ADHD...)	1	1	5	5	1	5	5	1	1	5	5	1	1	5	5	1	1	1	5	1	1	1	5	5	1	3	1	1	3	4	4	4	1	4	4	4	3	2	0	0	0	3	0	3	2
1	1	1	1	Anxiety Disorders (Generalized Anxiety Disorder, Panic Disorder, Social Anxiety Disorder, Separation Anxiety Disorder, Phobias...);Mood Disorders (Bipolar Disorder, Major Depressive Disorder, Seasonal Depression, PostPartum Depression...);Obsessive-Compulsive Disorder OCD	3	5	4	2	3	5	3	3	3	3	5	5	5	3	2	3	5	4	2	1	3	2	4	3	3	2	3	5	2	4	4	3	3	4	3	4	3	2	1	2	2	2	1	3	1
2	1	3	1	Mood Disorders (Bipolar Disorder, Major Depressive Disorder, Seasonal Depression, PostPartum Depression...);Personality Disorders (Paranoid, Antisocial, Narcissistic, Borderline Personality Disorder BPD,;Non-Substance Related Disorder (Gambling, Video Game Addiction, Pornography Addiction...)	1	1	1	1	4	3	1	1	1	1	1	1	1	3	2	2	2	2	2	1	1	1	2	1	1	1	3	1	4	1	4	4	1	1	3	2	1	4	1	3	3	1	3	3	3
2	1	2	2	Anxiety Disorders (Generalized Anxiety Disorder, Panic Disorder, Social Anxiety Disorder, Separation Anxiety Disorder, Phobias...);	1	1	3	3	4	4	1	3	3	4	5	4	5	2	1	3	5	4	2	1	1	1	4	3	4	4	5	5	2	4	3	4	1	3	2	3	2	2	1	2	2	3	0	3	0
2	1	2	1	Mood Disorders (Bipolar Disorder, Major Depressive Disorder, Seasonal Depression, PostPartum Depression...)	4	3	5	1	2	3	4	2	4	4	5	3	4	5	4	2	3	3	4	3	1	1	5	2	2	3	1	1	2	4	2	2	2	2	4	2	2	4	3	1	3	3	3	3	3
2	1	2	1	Obsessive-Compulsive Disorder OCD	1	1	4	5	1	4	3	1	1	3	1	1	1	5	4	1	1	1	2	1	1	1	3	5	1	1	1	1	4	2	4	4	1	3	3	1	3	3	3	0	2	3	1	1	2
2	1	1	1	Trauma and Stress-related Disorders (Post-Traumatic Stress Disorder PTSD, Acute Stress Disorder...)	1	1	3	5	2	1	4	1	1	1	3	1	1	5	1	1	5	5	5	1	1	1	5	5	5	1	1	1	4	4	4	4	4	4	4	4	4	4	3	0	0	3	0	3	3
2	1	1	0	Neuro-Developmental Disorder (Autism Spectrum Disorder, Dyslexia, Attention Deficit Hyperactivity Disorder ADHD...)	2	3	4	5	3	3	3	3	3	5	3	4	5	5	2	3	5	4	2	2	4	4	5	3	5	5	5	5	3	2	4	4	1	2	3	3	1	4	0	1	2	2	2	2	2
2	1	1	1	No thing	2	1	2	3	3	3	3	3	3	3	3	3	3	3	3	3	3	3	3	3	3	3	3	3	3	3	3	3	2	3	2	2	2	2	2	2	2	2	2	2	2	1	2	2	2
2	1	2	1	Mood Disorders (Bipolar Disorder, Major Depressive Disorder, Seasonal Depression, PostPartum Depression...)	1	3	5	3	5	3	4	1	1	4	5	5	4	2	2	3	3	2	2	1	2	3	5	3	2	5	3	4	2	4	3	3	3	4	3	4	3	2	0	0	2	1	2	3	2
1	1	2	1	Eating Disorders (Anorexia Nervosa, Bulimia Nervosa)	1	4	5	5	4	4	3	1	1	3	2	5	2	1	1	4	5	5	2	1	1	4	5	5	5	2	5	5	3	2	4	4	2	2	4	2	2	3	0	3	0	1	3	2	2
1	1	2	1	Obsessive-Compulsive Disorder OCD	3	2	5	5	1	4	1	1	1	5	5	2	3	4	1	1	4	5	5	1	1	4	4	5	5	5	3	3	3	4	4	4	3	4	4	2	1	3	3	2	3	2	3	3	3
2	1	2	1	Mood Disorders (Bipolar Disorder, Major Depressive Disorder, Seasonal Depression, PostPartum Depression...)	2	4	5	1	4	3	2	1	2	4	5	4	4	2	3	4	3	2	4	1	2	1	5	2	4	5	3	3	2	4	3	3	4	4	2	4	3	2	1	1	3	2	2	3	1
1	1	3	1	Anxiety Disorders (Generalized Anxiety Disorder, Panic Disorder, Social Anxiety Disorder, Separation Anxiety Disorder, Phobias...)	2	4	4	3	3	4	4	3	1	1	1	2	2	2	3	2	2	2	2	2	2	2	5	4	3	3	4	4	3	2	3	3	2	3	3	3	3	2	2	1	2	2	2	1	1
1	0	2	1	Mood Disorders (Bipolar Disorder, Major Depressive Disorder, Seasonal Depression, PostPartum Depression...);Trauma and Stress-related Disorders (Post-Traumatic Stress Disorder PTSD, Acute Stress Disorder...);Eating Disorders (Anorexia Nervosa, Bulimia Nervosa);Sleep-Wake Disorders (Insomnia, Sleep Apnea, Night Terrors...);Non-Substance Related Disorder (Gambling, Video Game Addiction, Pornography…	3	4	5	5	5	3	2	1	5	5	5	5	5	2	1	5	5	5	3	4	4	5	5	5	4	5	5	5	3	4	4	4	4	4	2	4	4	4	3	2	2	2	0	3	2
1	1	3	0	Anxiety Disorders (Generalized Anxiety Disorder, Panic Disorder, Social Anxiety Disorder, Separation Anxiety Disorder, Phobias...);Obsessive-Compulsive Disorder OCD	2	2	5	3	2	3	3	1	1	4	3	2	2	3	2	4	4	4	2	2	3	4	4	3	4	3	3	3	2	2	3	4	2	2	4	2	2	3	1	1	1	1	2	2	1
2	1	2	1	Anxiety Disorders (Generalized Anxiety Disorder, Panic Disorder, Social Anxiety Disorder, Separation Anxiety Disorder, Phobias...)	2	2	4	4	3	4	4	1	2	3	3	3	3	3	3	3	2	3	4	2	2	2	4	4	3	2	3	3	3	4	3	3	2	4	3	3	3	2	1	1	2	2	2	3	2
[truncated: 160 more columns]
